# Supplementary material for: Granzyme B cleaves tenascin-C to release its C-terminal domain in rheumatoid arthritis
Source: JCI Insight. 2024 Oct 30;9(23):e181935. doi: 10.1172/jci.insight.181935 (PMC11623945; doi:10.1172/jci.insight.181935)
Supplement: Supporting data values [file jciinsight-9-181935-s012.xlsx]

## Sheet: Figure 3D - MTS assay Fibro
Condition	NC (normalized)	ND TNC (%age vs NC)	TNC 50nM GzmB (%age vs NC)
n=1	100	146.32	77.8
n=2	100	140.08	83.23
n=3	100	135.404418447671	56.2020997076738
n=4	100	136.531630020348	41.1208466000686
n=5	100	137.524330187757	40.294634604415
n=6	100	104.93004	69.9512646

## Sheet: Figure 5A - GzmB ELISA 
Patient number	Pathology	GzmB levels in SF (pg/mL)
RA1	Rheumatoid arthritis	178.12821
RA2	Rheumatoid arthritis	666.1923081
RA3	Rheumatoid arthritis	937.564125
RA4	Rheumatoid arthritis	7.230215811
RA5	Rheumatoid arthritis	375.5897555
RA6	Rheumatoid arthritis	912.6410083
RA7	Rheumatoid arthritis	349.833352
RA8	Rheumatoid arthritis	1073.422533
RA9	Rheumatoid arthritis	13.89208652
RA10	Rheumatoid arthritis	29.44604347
RA11	Rheumatoid arthritis	3000.553832
RA12	Rheumatoid arthritis	4579.915435
IA1	Psoriatic arthritis	552.2589936
IA2	Inflammatory Bowel Disorder related inflammatory arthritis	246.4964024
IA3	Psoriatic arthritis/Spondyloarthritis	402.1971829
IA4	Inflammatory Bowel Disorder related inflammatory arthritis	87.84507354
IA5	Spondyloarthritis	350.2676016
IA6	Psoriatic arthritis	23.08633078
OA1	Osteoarthritis	147.9999
OA2	Osteoarthritis	245.1025488
OA3	Osteoarthritis	65.61538767
OA4	Osteoarthritis	0
OA5	Osteoarthritis	13.91549233
OA6	Osteoarthritis	27.450705
OA7	Osteoarthritis	255.8915563
HC1	Healthy control	0
HC2	Healthy control	0
HC3	Healthy control	0.358973166
HC4	Healthy control	0
HC5	Healthy control	0

## Sheet: Figure 5B - TNC ELISA
Patient number	Pathology	TNC levels in SF (pg/mL)
RA1	Rheumatoid arthritis	105785.1545
RA2	Rheumatoid arthritis	88687.5016
RA3	Rheumatoid arthritis	95562.50156
RA4	Rheumatoid arthritis	56777.34244
RA5	Rheumatoid arthritis	0
RA6	Rheumatoid arthritis	105562.5032
RA7	Rheumatoid arthritis	52011.71826
RA8	Rheumatoid arthritis	65515.62779
RA9	Rheumatoid arthritis	653.174556
RA10	Rheumatoid arthritis	1902.976226
RA11	Rheumatoid arthritis	27587.50103
RA12	Rheumatoid arthritis	70418.75057
IA1	Psoriatic arthritis	16443.74959
IA2	Inflammatory Bowel Disorder related inflammatory arthritis	26037.50087
IA3	Psoriatic arthritis/Spondyloarthritis	65918.7489
IA4	Inflammatory Bowel Disorder related inflammatory arthritis	67762.49938
IA5	Spondyloarthritis	18293.75017
IA6	Psoriatic arthritis	3506.745985
OA1	Osteoarthritis	57949.22098
OA2	Osteoarthritis	35363.28183
OA3	Osteoarthritis	104246.0974
OA4	Osteoarthritis	78464.84402
OA5	Osteoarthritis	3031.250024
OA6	Osteoarthritis	55065.62598
OA7	Osteoarthritis	33390.62415
HC1	Healthy control	5054.687833
HC2	Healthy control	2144.531216
HC3	Healthy control	0
HC4	Healthy control	3710.937206
HC5	Healthy control	0

## Sheet: Figure 5D - TNC-GzmB (Correl)
Patient number	TNC levels in SF (pg/mL)	GzmB levels in SF (pg/mL)
1	105785.1545	178.12821
2	88687.5016	666.1923081
3	95562.50156	937.564125
4	56777.34244	7.230215811
5	0	375.5897555
6	105562.5032	912.6410083
7	52011.71826	349.833352
8	65515.62779	1073.422533
9	653.174556	13.89208652
10	1902.976226	29.44604347
11	27587.50103	3000.553832
12	70418.75057	4579.915435
13	16443.74959	552.2589936
14	26037.50087	246.4964024
15	65918.7489	402.1971829
16	67762.49938	87.84507354
17	18293.75017	350.2676016
18	3506.745985	23.08633078
19	57949.22098	147.9999
20	35363.28183	245.1025488
21	104246.0974	65.61538767
22	78464.84402	0
23	3031.250024	13.91549233
24	55065.62598	27.450705
25	33390.62415	255.8915563
26	5054.687833	0
27	2144.531216	0
28	0	0.358973166
29	3710.937206	0
30	0	0

## Sheet: Figure 6B - GzmK ELISA
Patient number	Pathology	GzmK leves in SF (pg/mL)
RA1	Rheumatoid arthritis	493.499997292246
RA2	Rheumatoid arthritis	198.214287025588
RA3	Rheumatoid arthritis	1586.57141969885
RA4	Rheumatoid arthritis	659.499976072993
RA5	Rheumatoid arthritis	61.4285669497081
RA6	Rheumatoid arthritis	302.4999998
RA7	Rheumatoid arthritis	240.8571316
RA8	Rheumatoid arthritis	1761.642864
RA9	Rheumatoid arthritis	168.4285688
RA10	Rheumatoid arthritis	857.2142878
RA11	Rheumatoid arthritis	1068.214305
RA12	Rheumatoid arthritis	847.5624954
IA1	Psoriatic arthritis	1992.14288
IA2	Inflammatory Bowel Disorder related inflammatory arthritis	512.7857187
IA3	Psoriatic arthritis/Spondyloarthritis	857.2142878
IA4	Inflammatory Bowel Disorder related inflammatory arthritis	0
IA5	Spondyloarthritis	308.9999927
IA6	Psoriatic arthritis	0
OA1	Osteoarthritis	0
OA2	Osteoarthritis	16.07142832
OA3	Osteoarthritis	75.3570818
OA4	Osteoarthritis	165.1428521
OA5	Osteoarthritis	152.3571449
OA6	Osteoarthritis	188.357137
OA7	Osteoarthritis	120.1875133
HC1	Healthy control	490.2857104
HC2	Healthy control	259.0714383
HC3	Healthy control	88.64284502
HC4	Healthy control	628.857143
HC5	Healthy control	210.1428369

## Sheet: Supp Fig4C - MTS assay Fibro
Condition	NC ND	ND TNC	NC + 50nM GzmB	TNC + 50nM GzmB
n=1	100	100	92.9646753	64.4830636
n=2	100	100	100.051839	68.8319419

## Sheet: Supp Fig5B - MTS assay HaCats
HaCaTs (Supp Fig 5B)
Condition	NC (normalized)	ND TNC (%age vs NC)	TNC 50nM GzmB (%age vs NC)
n=1	100	126.9835805	138.4337695
n=2	100	102.7441943	87.36584754
n=3	100	110.7491909	97.1712677

## Sheet: Supp Fig5C - MTS assay Beas2B
Beas2B (Supp Fig 5C)
Condition	NC (normalized)	ND TNC (%age vs NC)	TNC 50nM GzmB (%age vs NC)
n=1	100	89.07883262	55.19616185
n=2	100	87.37151031	30.56779186
n=3	100	94.22462996	34.88824532

## Sheet: Supp 7A - TNC-GzmK (Correl)
Patient number	TNC levels in SF (pg/mL)	GzmK leves in SF (pg/mL)
1	105785.1545	493.499997292246
2	88687.5016	198.214287025588
3	95562.50156	1586.57141969885
4	56777.34244	659.499976072993
5	0	61.4285669497081
6	105562.5032	302.4999998
7	52011.71826	240.8571316
8	65515.62779	1761.642864
9	653.174556	168.4285688
10	1902.976226	857.2142878
11	27587.50103	1068.214305
12	70418.75057	847.5624954
13	16443.74959	1992.14288
14	26037.50087	512.7857187
15	65918.7489	857.2142878
16	67762.49938	0
17	18293.75017	308.9999927
18	3506.745985	0
19	57949.22098	0
20	35363.28183	16.07142832
21	104246.0974	75.3570818
22	78464.84402	165.1428521
23	3031.250024	152.3571449
24	55065.62598	188.357137
25	33390.62415	120.1875133
26	5054.687833	490.2857104
27	2144.531216	259.0714383
28	0	88.64284502
29	3710.937206	628.857143
30	0	210.1428369

## Sheet: Supp 7B - GzmK-GzmB (Correl)
Patient number	GzmK leves in SF (pg/mL)	GzmB levels in SF (pg/mL)
1	493.499997292246	178.12821
2	198.214287025588	666.1923081
3	1586.57141969885	937.564125
4	659.499976072993	7.230215811
5	61.4285669497081	375.5897555
6	302.4999998	912.6410083
7	240.8571316	349.833352
8	1761.642864	1073.422533
9	168.4285688	13.89208652
10	857.2142878	29.44604347
11	1068.214305	3000.553832
12	847.5624954	4579.915435
13	1992.14288	552.2589936
14	512.7857187	246.4964024
15	857.2142878	402.1971829
16	0	87.84507354
17	308.9999927	350.2676016
18	0	23.08633078
19	0	147.9999
20	16.07142832	245.1025488
21	75.3570818	65.61538767
22	165.1428521	0
23	152.3571449	13.91549233
24	188.357137	27.450705
25	120.1875133	255.8915563
26	490.2857104	0
27	259.0714383	0
28	88.64284502	0.358973166
29	628.857143	0
30	210.1428369	0
